# Supplementary material for: Aquaculture of Animal Species: Their Eukaryotic Parasites and the Control of Parasitic Infections
Source: Biology (Basel). 2024 Jan 11;13(1):41. doi: 10.3390/biology13010041 (PMC10813438; doi:10.3390/biology13010041)
Supplement: Supplementary file 1 [file biology-13-00041-s001.zip]

Archive with 1 entries (1 files):
- biology-2768193-supplementary.pdf
